# Supplementary material for: Dysfunction of Telomeric Cdc13-Stn1-Ten1 Simultaneously Activates DNA Damage and Spindle Checkpoints
Source: Cells. 2024 Sep 25;13(19):1605. doi: 10.3390/cells13191605 (PMC11475793; doi:10.3390/cells13191605)
Supplement: Supplementary file 1 [file cells-13-01605-s001.zip]

Archive with 1 entries (1 files):
- cells-3189796-supplementary.pdf
